# Supplementary material for: Eph receptor tyrosine kinases are functional entry receptors for murine gammaherpesvirus 68
Source: PLoS Pathog. 2025 Oct 21;21(10):e1013263. doi: 10.1371/journal.ppat.1013263 (PMC12561925; doi:10.1371/journal.ppat.1013263)
Supplement: S1 Table — (XLSX) [file ppat.1013263.s005.xlsx]

## Sheet: Sheet1
S1 Table. Primers, sequences and antibodies
Primers		Oligo1	Oligo2		Origin
gH constructs	pAB61-MHV68-gHco-domainI-Strep	GATGCTATCTCTCTCGGCCAGTG	GGCGGCCGCTGTGACAAAAC
	pAB61-MHV68-gHco-ecto-Strep Y50A	gctATCGACGGCAAGGACTACG	CACGCTGATCACGCCGTTG
	pAB61-MHV68-gHco-ecto-Strep I51A	gctGACGGCAAGGACTACGCC	GTACACGCTGATCACGCC
	pAB61-MHV68-gHco-ecto-Strep D52A	gctGGCAAGGACTACGCCTAC	GATGTACACGCTGATCACG
	pAB61-MHV68-gHco-ecto-Strep G53A	gctAAGGACTACGCCTACATC	GTCGATGTACACGCTGAT
	pAB61-MHV68-gHco-ecto-Strep K54A	gctGACTACGCCTACATCTTCAAC	GCCGTCGATGTACACGCTG
	pAB61-MHV68-gHco-ecto-Strep Y50A D52A	gctATCgctGGCAAGGACTACG	CACGCTGATCACGCCGTTG
gL constructs	pcDNA3.1-Flag-MHV68-gLco				codon optimized sequence, Genscript, full construct
	pcDNA3.1-Flag-MHV68-gLco C21A	gctGACAGCAAGATCCTGCCTAAG	GGTGGACAGGGACACAAAGG
	pcDNA3.1-Flag-MHV68-gLco K24A	gctATCCTGCCTAAGCACTGCTGC	GCTGTCACAGGTGGACAGG
	pcDNA3.1-Flag-MHV68-gLco S34A	gctGCCACCCCTACCGAGAAGAAAAG	GATGTGGCAGCAGTGCTTAGG
	pcDNA3.1-Flag-MHV68-gLco K133A	gctGTTGCTGCTTGGGGGCCC	AAAAGAAGAGCTGTTGGCGGTGC
	pcDNA3.1-Flag-MHV68-gLco∆N36	ATGTTCGGCAGCCTGCTGAAAACAG	GGTGGCGCTAGCCAGCTTGG
Eph constructs	pLenti-CMV-hEphA2-2xStrep
	pLenti-CMV-hEphB3-2xStrep				PMID: 33657166
	pLenti-CMV-hEphA4-2xStrep	AAAAGCAGGCTCCACCATGGCTGGGATTTTCTATTTCG	GGATGGCTCCAAGCGCTTCTAGAGACGGGAACCATTCTGCCG	insert
	pLenti-CMV-mEphA2-2xStrep	AAAAGCAGGCTCCACCATGGAGCTCCGGGCAGTCGG	GGATGGCTCCAAGCGCTTCTAGAGATAGGAATCCCCACTGTGTTGAC	insert
	pLenti-CMV-mEphA4-2xStrep	AAAAGCAGGCTCCACCatggctgggattttctatttcatc	GGATGGCTCCAAGCGCTTCTAGAGACAGGAACCATCCTGCCATG	insert
	pLenti-CMV-mEphB3-2xStrep	AAAAGCAGGCTCCACCatggccggagcccgcccgc	GGATGGCTCCAAGCGCTTCTAGAGACCTGCACAGGCAGGGTCTGGTTG	insert
	plenti-CMV vector PCR	TCTAGAAGCGCTTGGAGCCATCC	CATGGTGGAGCCTGCTTTTTTGTAC	vector
Codon optimized sequences
	MHV68-gHco-ecto-FcStrep	ATGGAGACAGACACACTCCTGCTATGGGTACTGCTGCTCTGGGTTCCAGGTTCCACTGGTGACGCGGCCCAGCCGGCCAGGCGCGCGCGCCGTACGAAGCTTGGTACCGTGGGCGACCGGGACAGCAAGGGCGAGGGCGCCACCATCAAGGTGAAGAGAAACGACAACGGCGTGATCAGCGTGTACATCGACGGCAAGGACTACGCCTACATCTTCAACGTGACAAAGGCCCTGCAGGACCTGGGCAGAGACCCCATCCGGCAGATATGGCGGCACAGCGATGTGTTCAAGCCCCTGACAAGAACACTGGCCGAGAGAGATAGCATCTTCGTGACCAACGACACCATCCACATCGACAGCGACAGCCTGTTCGTGTGTCCTGTGGGCCGCGGATATCCT…
	MHV68-gLco	ATGATGGCCAATGTGGTCCTGCTGTGCATTAACGCCGACATGTTCATGTACCCCGGCGTGCTGCTCGAGCGGTACTTCGCCGTGCTGACACAGCACCACCTGTTCATCATGTTCGGCAGCCTGCTGAAAACAGTGCTGCTGACCCTGGCCTTTGTGTCCCTGTCCACCTGTGACAGCAAGATCCTGCCTAAGCACTGCTGCCACATCAGCGCCACCCCTACCGAGAAGAAAAGCTGGAACTTCCTGAGCAGCATCACCGAGATCTACCTGAGCAGCCCCAGCTCTTGTGGCAACATCAATGTGGCTCAAGTGAAGGTGAAGACCAAGACAGGCTATCACCTGGAATGCGCCAACGGCTTTGGACTGATGGGCTTCCTGGAAGCCGTGGTGTCTAGATTC…
Purified proteins
	Recombinant Mouse EphA2 Fc Chimera Protein, CF				R&D, 639-A2
	Recombinant Mouse EphA4 Fc Chimera Protein, CF				R&D, 641-A4
	Recombinant Mouse EphA6 Fc Chimera Protein, CF				R&D, 607-A6
	Recombinant Mouse EphB3 Fc Chimera Protein, CF				R&D, 432-B3
	gL-gH Fusion protein	MRAVGVFLAICLVTIFVLPTWGMMANVVLLCINADMFMYPGVLLERYFAVLTQHHLFIMFGSLLKTVLLTLAFVSLSTCDSKILPKHCCHISATPTEKKSWNFLSSITEIYLSSPSSCGNINVAQVKVKTKTGYHLECANGFGLMGFLEAVVSRFRDPTPDDVEFLKQLKLLHDQFDEVFSASTANSSSFKVAAWGGSGSGSNSSASSGASSGGASGGSGGSGVGDRDSKGEGATIKVKRNDNGVISVYIDGKDYAYIFNVTKALQDLGRDPIRQIWRHSDVFKPLTRTLAERDSIFVTNDTIHIDSDSLFVCPVGRGYPTITSQVQWKDLPPGYLGKFGWQKNMALKEFNENERFTMFSENEREKTLVVGKDKYVEYGSLTWMMPEWGGTYGVVTNSF…			CCR Protein Expression Laboratory (PEL)
Antibodies	Target	Company	Species	Clone/ Reference	Cat #
Primary	Myc-tag	Cell Signaling Technologies	Rabbit mAB	71D10	#2278
	Flag/ DYKDDDDK Tag	Cell Signaling Technologies	Rabbit mAb	D6W5B	#70586
	Strep-tag II/ Twin-Strep-tag	IBA Lifesciences	Mouse mAB	StrepMAB-Classic	2-1507-001
	GAPDH	Cell Signaling Technologies	Rabbit mAb	14C10	#2118
Secondary	Goat anti-Mouse IgG (H+L) Secondary Antibody, HRP	Invitrogen	Goat polyclonal		31430
	Goat anti-Rabbit IgG (H+L) Secondary Antibody, HRP	Invitrogen	Goat polyclonal		31460
