# Supplementary material for: Eph receptor tyrosine kinases are functional entry receptors for murine gammaherpesvirus 68
Source: PLoS Pathog. 2025 Oct 21;21(10):e1013263. doi: 10.1371/journal.ppat.1013263 (PMC12561925; doi:10.1371/journal.ppat.1013263)
Supplement: S2 Table — (XLSX) [file ppat.1013263.s006.xlsx]

## Sheet: Fig2
Fig 2C- NIH 3T3 infection - Soluble Eph block + MHV68 ORF59-GFP (3 technical repliates per experiment)
		%GFP+ cells
		soluble Eph [nM]
		0 (PBS control)	0.16	0.8	4	20	100
Experiment1	sEphA2	2.43667	2.29667	2.23667	2.94	2.56	2.55667
	sEphA4	3.62333	4.22333	4.41333	2.38667	0.74	0.092
	sEphA6	3.13	2.78333	2.91333	2.76667	2.25333	2.82667
	sEphB3	4.51	3.45667	3.55333	2.85667	1.64667	1.47
Experiment2	sEphA2	1.69667	2.17	2.05667	2.76667	2.70667	2.60667
	sEphA4	2.37667	2.23333	2.64667	1.69	0.426667	0.0996667
	sEphA6	2.01333	2.60667	2.20333	2.67	2.54	3.88
	sEphB3	2.66	2.03333	2.47667	1.99667	1.43333	1.14
Experiment3	sEphA2	21.6605	18.5938	18.6272	17.5938	17.2272	17.2938
	sEphA4	24.8605	16.9272	19.8605	13.1272	5.6105	1.88383
	sEphA6	13.5605	17.1605	16.5938	17.2938	17.1605	23.1272
	sEphB3	13.8605	16.3938	16.4272	14.8272	11.7605	10.4605
Fig 2D - NIH 3T3 infection - Soluble Eph block + MHV68 ORF59-GFP (3 technical repliates per experiment)
	%GFP+ cells
	PBS	sEphA2	sEphA4	sEphB3
Experiment1	3.112	4.052	0.130333	1.632
Experiment2	23.954	25.254	1.43735	10.7273
Experiment3	6.87334	9.27667	0.65667	4.96
Fig 2E - SVEC4-10 infection - Soluble Eph block + MHV68 ORF59-GFP (3 technical repliates per experiment)
	%GFP+ cells
	PBS	sEphA2	sEphA4	sEphB3
Experiment1	34.2077	36.9077	25.3077	35.0077
Experiment2	5.98008	5.81341	4.17341	6.14675
Experiment3	22.1597	23.893	17.393	22.693
Fig 2F - HFF infection - Soluble Eph block + MHV68 ORF59-GFP (3 technical repliates per experiment)
	%GFP+ cells
	PBS	sEphA2	sEphA4	sEphB3
Experiment1	34.2077	36.9077	25.3077	35.0077
Experiment2	5.98008	5.81341	4.17341	6.14675
Experiment3	22.1597	23.893	17.393	22.693
Fig 2G - TIME infection - Soluble Eph block + MHV68 ORF59-GFP (3 technical repliates per experiment)
	%GFP+ cells
	PBS	sEphA2	sEphA4	sEphB3
Experiment1	11.5737	13.2403	3.777	8.27033
Experiment2	8.22667	10.3467	4.02333	5.64
Experiment3	44.722	48.2887	25.3887	32.7887

## Sheet: Fig3
Fig 3D - Raji - Eph overexpression + MHV68 ORF59-GFP (3 technical repliates per experiment)
	%GFP+ cells
	emtpy vector	mEphA2	mEphA4	mEphB3	hEphA2	hEphA4	hEphB3
Experiment1	0.252524	0.0635238	n.d.	5.72252	0.155857	2.96586	6.64252
Experiment2	0.4898	0.543134	4.6298	12.8831	0.506467	3.07647	7.45647
Experiment3	0.34	0.29	3.64333	8.29333	0.343333	n.d.	9.05
Experiment4	0.217333	0.244	1.57733	2.30067	0.390667	1.86733	5.57067

## Sheet: Fig5
Fig 5C - NIH 3T3 infection - Mouse serum neutralization + MHV68 ORF59-GFP (2 technical repliates per experiment)
		%GFP+ cells
		WT group1	WT group2	naïve
	Serum dilution
Experiment 1	40	0.074	0.775	15.5
	160	2.12	4.765	20.2
	640	9.145	10.485	23.25
	2560	17.95	16.25	22.95
	10240	26.4	22.45	24.85
	40960	25.95	21.25	24.1
Experiment 2	80	0.84	1.69	7.845
	320	3.05	3.13	8.995
	1280	5.555	5.175	9.12
	5120	9.07	7.655	8.525
	20480	9.38	9.1	8.565
	81920	9.285	8.455	8.355
Fig 5E - NIH 3T3 infection - Mouse serum neutralization + MHV68 ORF59-GFP (2 technical repliates per experiment)
		%GFP+ cells
	Depletion agent	WT group1	WT group2	naïve
	Serum dilution (1:80)
Experiment 1	Fc	1.464	3.849	21.989
	gHecto/gL	10.839	10.639	21.089
	gHD-I/gL	12.13	11.88	23.03
	non-depleted	1.37	3.635	21.63
Experiment 2	Fc	0.8095	2.0145	9.7895
	gHecto/gL	4.7695	4.5245	10.9195
	gHD-I/gL	4.511	4.796	11.336
	non-depleted	0.826	1.766	11.186
Experiment 3	Fc	0.746	1.906	9.811
	gHecto/gL	4.166	5.761	12.036
	gHD-I/gL	4.753	3.923	11.938
	non-depleted	1.173	1.323	10.653
